# Supplementary material for: Dataset on the antecedents of career adaptability among undergraduate students in Malaysia
Source: Data Brief. 2020 Aug 21;32:106211. doi: 10.1016/j.dib.2020.106211 (PMC7475063; doi:10.1016/j.dib.2020.106211)
Supplement: Supplementary file 1 [file mmc1.xml]

<?xml version="1.0" encoding="utf-8" standalone="no"?>
<data>
  <datasets>
    <author>yusliza@umt.edu.my;yusliza1977@yahoo.com</author>
    <type>0</type>
    <dataset>
      <value>6</value>
      <reason>Other (please explain)</reason>
      <comments>The raw data is available as a supplementary data file to this article.</comments>
    </dataset>
  </datasets>
</data>
